# Supplementary material for: E3 ubiquitin ligase CHIP facilitates cAMP and cGMP signalling cross-talk by polyubiquitinating PDE9A
Source: EMBO J. 2025 Jan 13;44(4):1249–73. doi: 10.1038/s44318-024-00351-7 (PMC11833080; doi:10.1038/s44318-024-00351-7)
Supplement: Supplementary file 3 — Source data Fig. 1 [file 44318_2024_351_MOESM3_ESM.zip]

Archive with 29 entries (20 files):
- Figure 1/Figure 1B/
- Figure 1/Figure 1B/Figure 1B-Quantif.pzfx
- Figure 1/Figure 1B/Figure 1B-Raw blots.docx
- Figure 1/Figure 1C/
- Figure 1/Figure 1C/Figure 1C-Quantif.pzfx
- Figure 1/Figure 1C/Figure 1C-Raw blots.docx
- Figure 1/Figure 1D/
- Figure 1/Figure 1D/Figure 1D.pzfx
- Figure 1/Figure 1E/
- Figure 1/Figure 1E/Figure 1E-Quantif.pzfx
- Figure 1/Figure 1E/Figure1E-Raw blots.docx
- Figure 1/Figure 1F/
- Figure 1/Figure 1F/Figure 1F.pzfx
- Figure 1/Figure 1G/
- Figure 1/Figure 1G/Figure 1G.pzfx
- Figure 1/Figure 1G/Figure 1G-Raw blots.docx
- Figure 1/Figure 1H/
- Figure 1/Figure 1H/CHIP.tif
- Figure 1/Figure 1H/DAPI.tif
- Figure 1/Figure 1H/HSP70.tif
- Figure 1/Figure 1H/Merge.tif
- Figure 1/Figure 1I/
- Figure 1/Figure 1I/Figure 1I-CHIP-Quantif.pzfx
- Figure 1/Figure 1I/Figure 1I-PDE9A-Quantif.pzfx
- Figure 1/Figure 1I/Figure 1I-Raw blots.docx
- Figure 1/Figure 1J/
- Figure 1/Figure 1J/Figure 1J-CHIP-Quantif.pzfx
- Figure 1/Figure 1J/Figure 1J-PDE9A-Quantif.pzfx
- Figure 1/Figure 1J/Figure 1J-Raw blots.docx
