# Supplementary material for: E3 ubiquitin ligase CHIP facilitates cAMP and cGMP signalling cross-talk by polyubiquitinating PDE9A
Source: EMBO J. 2025 Jan 13;44(4):1249–73. doi: 10.1038/s44318-024-00351-7 (PMC11833080; doi:10.1038/s44318-024-00351-7)
Supplement: Supplementary file 4 — Source data Fig. 2 [file 44318_2024_351_MOESM4_ESM.zip]

Archive with 15 entries (9 files):
- Figure 2/Figure 2A/
- Figure 2/Figure 2A/Figure 2A-Raw blots.docx
- Figure 2/Figure 2C/
- Figure 2/Figure 2C/Figure 2C-Raw blots.docx
- Figure 2/Figure 2D/
- Figure 2/Figure 2D/Figure 2D-Raw blots.docx
- Figure 2/Figure 2E/
- Figure 2/Figure 2E/O76083-AEVANHLAVLEKR-K12(GG)-PD.spectrum.pdf
- Figure 2/Figure 2E/PDE9A_5_target_modified_pep.xlsx
- Figure 2/Figure 2E/XA08088GP_PDE9A_5_target_modified_pep.xlsx
- Figure 2/Figure 2F/
- Figure 2/Figure 2F/Figure 2F-Quantif.pzfx
- Figure 2/Figure 2F/Figure 2F-Raw blots.docx
- Figure 2/Figure 2G/
- Figure 2/Figure 2G/Figure 2G-Raw blots.docx
