# Supplementary material for: E3 ubiquitin ligase CHIP facilitates cAMP and cGMP signalling cross-talk by polyubiquitinating PDE9A
Source: EMBO J. 2025 Jan 13;44(4):1249–73. doi: 10.1038/s44318-024-00351-7 (PMC11833080; doi:10.1038/s44318-024-00351-7)
Supplement: Supplementary file 4 — Source data Fig. 2 [file 44318_2024_351_MOESM4_ESM.zip › Figure 2/Figure 2E/PDE9A_5_target_modified_pep.xlsx]

## Sheet: Summary
Header line description of worksheet "Site_ident"					Identified summary
Accession	蛋白编号	Protein accession number of database used for search.
Protein names	蛋白名称	Names of proteins this peptide is associated with.			Sample	Modifications	Identified sites
Gene names	基因名称	Indicates the name of the gene that code for the protein sequence.			PDE9A_5	ubiquitylation	3
MW [kDa]	蛋白分子量（kDa）	Protein molecular weight.
Protein score	蛋白打分值	Score for protein matching degree (the higher score, the better matching).
Sequence coverage	序列覆盖率（%）	Percent of identified peptide sequence covering in protein sequence.
Unique Peptides	特异性肽段数目	Number of unique peptides which spectrums hit.
PSMs	二级谱图数目	Number of peptide-spectrum matches.
Abundances	丰度	Displays the abundances of the samples before scaling and normalization.
Sequence	肽段序列	Identified peptide amino acid sequence.
Modifications	修饰类型	The modification composition of the peptide isoform group.
Missed Cleavages	漏切位点数	Number of missed enzymatic cleavages.
Theo. MH+ [Da]	分子量	The theoretical MH+ mass of the modified peptide in Daltons.
Charge	电荷数	Carried charge of peptide.
DeltaM [ppm]	质量误差（ppm）	Deviation of the measured mass from the theoretical mass of the peptide, in ppm.
RT [min]	保留时间	The uncalibrated retention time in minutes in the elution profile of the precursor ion.
Ions Score	肽段打分值	The score for the observed MS/MS match between the experimental data and the database sequence.
Position	修饰位点	The position of the modification in the protein amino acid sequence.
Modified sequence	修饰肽段序列	Sequence representation of the peptide including location(s) of modified AAs.
Mass error [ppm]	质量误差（ppm）	Parts per million ratio of peptide mass error between the theory and practice.

## Sheet: Site_ident_Ub
Accession	MW [kDa]	Protein score	Sequence coverage (%)	Position	Peptide score	Modified sequence	Mass error [ppm]	# PSMs	Abundances
O76083	68.40	1958.00	52.00	K186	22	AEVANHLAVLEK(Ub)R	4.01	1	6.43335e+06
