# Supplementary material for: E3 ubiquitin ligase CHIP facilitates cAMP and cGMP signalling cross-talk by polyubiquitinating PDE9A
Source: EMBO J. 2025 Jan 13;44(4):1249–73. doi: 10.1038/s44318-024-00351-7 (PMC11833080; doi:10.1038/s44318-024-00351-7)
Supplement: Supplementary file 4 — Source data Fig. 2 [file 44318_2024_351_MOESM4_ESM.zip › Figure 2/Figure 2E/XA08088GP_PDE9A_5_target_modified_pep.xlsx]

## Sheet: Summary
Header line description of worksheet "Site_ident"				Identified summary
Accession	Protein accession number of database used for search.
Protein names	Names of proteins this peptide is associated with.			Sample	Modifications	Identified sites
Gene names	Indicates the name of the gene that code for the protein sequence.			PDE9A_5	ubiquitylation	1
MW [kDa]	Protein molecular weight.
Protein score	Score for protein matching degree (the higher score, the better matching).
Sequence coverage	Percent of identified peptide sequence covering in protein sequence.
Unique Peptides	Number of unique peptides which spectrums hit.
PSMs	Number of peptide-spectrum matches.
Abundances	Displays the abundances of the samples before scaling and normalization.
Sequence	Identified peptide amino acid sequence.
Modifications	The modification composition of the peptide isoform group.
Missed Cleavages	Number of missed enzymatic cleavages.
Theo. MH+ [Da]	The theoretical MH+ mass of the modified peptide in Daltons.
Charge	Carried charge of peptide.
DeltaM [ppm]	Deviation of the measured mass from the theoretical mass of the peptide, in ppm.
RT [min]	The uncalibrated retention time in minutes in the elution profile of the precursor ion.
Ions Score	The score for the observed MS/MS match between the experimental data and the database sequence.
Position	The position of the modification in the protein amino acid sequence.
Modified sequence	Sequence representation of the peptide including location(s) of modified AAs.
Mass error [ppm]	Parts per million ratio of peptide mass error between the theory and practice.

## Sheet: Site_ident_Ub
Accession	MW [kDa]	Protein score	Sequence coverage (%)	Position	Peptide score	Modified sequence	Mass error [ppm]	# PSMs	Abundances
O76083	68.40	1958.00	52.00	K174	37	INELK(Ub)AEVANHLAVLEK	4.07	1
O76083	68.40	1958.00	52.00	K186	22	AEVANHLAVLEK(Ub)R	4.01	1	6.43335e+06
O76083	68.40	1958.00	52.00	K577	53	KTDSLTSGATEK(Ub)SR	5.34	1	1.24596e+06
