# Supplementary material for: E3 ubiquitin ligase CHIP facilitates cAMP and cGMP signalling cross-talk by polyubiquitinating PDE9A
Source: EMBO J. 2025 Jan 13;44(4):1249–73. doi: 10.1038/s44318-024-00351-7 (PMC11833080; doi:10.1038/s44318-024-00351-7)
Supplement: Supplementary file 5 — Source data Fig. 3 [file 44318_2024_351_MOESM5_ESM.zip]

Archive with 24 entries (12 files):
- Figure 3/Figure 3B/
- Figure 3/Figure 3B/Figure 3B.pzfx
- Figure 3/Figure 3C/
- Figure 3/Figure 3C/Figure 3C.pzfx
- Figure 3/Figure 3E/
- Figure 3/Figure 3E/Figure 3E.pzfx
- Figure 3/Figure 3G/
- Figure 3/Figure 3G/Figure 3G.pzfx
- Figure 3/Figure 3H/
- Figure 3/Figure 3H/Figure 3H.pzfx
- Figure 3/Figure 3I/
- Figure 3/Figure 3I/Figure 3I.pzfx
- Figure 3/Figure 3J/
- Figure 3/Figure 3J/Figure 3J.pzfx
- Figure 3/Figure 3K/
- Figure 3/Figure 3K/Figure 3K.pzfx
- Figure 3/Figure 3M/
- Figure 3/Figure 3M/Figure 3M.pzfx
- Figure 3/Figure 3O/
- Figure 3/Figure 3O/Figure 3O.pzfx
- Figure 3/Figure 3P/
- Figure 3/Figure 3P/Figure 3P.pzfx
- Figure 3/Figure 3Q/
- Figure 3/Figure 3Q/Figure 3Q.pzfx
