# Supplementary material for: E3 ubiquitin ligase CHIP facilitates cAMP and cGMP signalling cross-talk by polyubiquitinating PDE9A
Source: EMBO J. 2025 Jan 13;44(4):1249–73. doi: 10.1038/s44318-024-00351-7 (PMC11833080; doi:10.1038/s44318-024-00351-7)
Supplement: Supplementary file 6 — Source data Fig. 4 [file 44318_2024_351_MOESM6_ESM.zip]

Archive with 6 entries (4 files):
- Figure 4/Figure 4A/
- Figure 4/Figure 4A/Figure 4A-Quantif.pzfx
- Figure 4/Figure 4A/Figure 4A-Raw blots.docx
- Figure 4/Figure 4B/
- Figure 4/Figure 4B/Figure 4B-Quantif.pzfx
- Figure 4/Figure 4B/Figure 4B-Raw blots.docx
