# Supplementary material for: E3 ubiquitin ligase CHIP facilitates cAMP and cGMP signalling cross-talk by polyubiquitinating PDE9A
Source: EMBO J. 2025 Jan 13;44(4):1249–73. doi: 10.1038/s44318-024-00351-7 (PMC11833080; doi:10.1038/s44318-024-00351-7)
Supplement: Supplementary file 7 — Source data Fig. 5 [file 44318_2024_351_MOESM7_ESM.zip]

Archive with 51 entries (41 files):
- Figure 5/Figure 5A/
- Figure 5/Figure 5A/Figure 5A-Micr.image/
- Figure 5/Figure 5A/Figure 5A-Micr.image/Hom(6M+)+Bay(+)-Calbindin.tif
- Figure 5/Figure 5A/Figure 5A-Micr.image/Hom(6M+)+Bay(+)-DAPI.tif
- Figure 5/Figure 5A/Figure 5A-Micr.image/Hom(6M+)+Bay(+)-Merge.tif
- Figure 5/Figure 5A/Figure 5A-Micr.image/Hom(6M+)-Calbindin.tif
- Figure 5/Figure 5A/Figure 5A-Micr.image/Hom(6M+)-DAPI.tif
- Figure 5/Figure 5A/Figure 5A-Micr.image/Hom(6M+)-Merge.tif
- Figure 5/Figure 5A/Figure 5A-Micr.image/WT-Calbindin.tif
- Figure 5/Figure 5A/Figure 5A-Micr.image/WT-DAPI.tif
- Figure 5/Figure 5A/Figure 5A-Micr.image/WT-Merge.tif
- Figure 5/Figure 5A/Figure 5A-Quantif.pzfx
- Figure 5/Figure 5B/
- Figure 5/Figure 5B/Figure 5B-Micr.image/
- Figure 5/Figure 5B/Figure 5B-Micr.image/AAV(7M+)+AAV-CHIP-Calbindin.tif
- Figure 5/Figure 5B/Figure 5B-Micr.image/AAV(7M+)+AAV-CHIP-DAPI.tif
- Figure 5/Figure 5B/Figure 5B-Micr.image/AAV(7M+)+AAV-CHIP-Merge.tif
- Figure 5/Figure 5B/Figure 5B-Micr.image/Hom(7M+)-Calbindin.tif
- Figure 5/Figure 5B/Figure 5B-Micr.image/Hom(7M+)-DAPI.tif
- Figure 5/Figure 5B/Figure 5B-Micr.image/Hom(7M+)-Merge.tif
- Figure 5/Figure 5B/Figure 5B-Micr.image/WT-Calbindin.tif
- Figure 5/Figure 5B/Figure 5B-Micr.image/WT-DAPI.tif
- Figure 5/Figure 5B/Figure 5B-Micr.image/WT-Merge.tif
- Figure 5/Figure 5B/Figure 5B-Quantif.pzfx
- Figure 5/Figure 5C/
- Figure 5/Figure 5C/Figure 5C-LC3B-Quantif.pzfx
- Figure 5/Figure 5C/Figure 5C-P62-Quantif.pzfx
- Figure 5/Figure 5C/Figure 5C-Raw blots.docx
- Figure 5/Figure 5D/
- Figure 5/Figure 5D/Figure 5D-LC3B-Quantif.pzfx
- Figure 5/Figure 5D/Figure 5D-P62-Quantif.pzfx
- Figure 5/Figure 5D/Figure 5D-Raw blots.docx
- Figure 5/Figure 5E/
- Figure 5/Figure 5E/Figure 5E-Cerebellum-Quantif.pzfx
- Figure 5/Figure 5E/Figure 5E-Hippocampus-Quantif.pzfx
- Figure 5/Figure 5E/Figure 5E-Raw blots.docx
- Figure 5/Figure 5F/
- Figure 5/Figure 5F/Figure 5F-Cerebellum-Quantif.pzfx
- Figure 5/Figure 5F/Figure 5F-Hippocampus-Quantif.pzfx
- Figure 5/Figure 5F/Figure 5F-Raw blots.docx
- Figure 5/Figure 5G/
- Figure 5/Figure 5G/Figure 5G-Micr.image/
- Figure 5/Figure 5G/Figure 5G-Micr.image/Hom+AAV-CHIP-down.png
- Figure 5/Figure 5G/Figure 5G-Micr.image/Hom+AAV-CHIP-up.png
- Figure 5/Figure 5G/Figure 5G-Micr.image/Hom+Bay(+)-down.png
- Figure 5/Figure 5G/Figure 5G-Micr.image/Hom+Bay(+)-up.png
- Figure 5/Figure 5G/Figure 5G-Micr.image/Hom-down.png
- Figure 5/Figure 5G/Figure 5G-Micr.image/Hom-up.png
- Figure 5/Figure 5G/Figure 5G-Micr.image/WT-down.png
- Figure 5/Figure 5G/Figure 5G-Micr.image/WT-up.png
- Figure 5/Figure 5G/Figure 5G-Quantif.pzfx
