# Supplementary material for: E3 ubiquitin ligase CHIP facilitates cAMP and cGMP signalling cross-talk by polyubiquitinating PDE9A
Source: EMBO J. 2025 Jan 13;44(4):1249–73. doi: 10.1038/s44318-024-00351-7 (PMC11833080; doi:10.1038/s44318-024-00351-7)
Supplement: Supplementary file 8 — Source data Fig. 8 [file 44318_2024_351_MOESM8_ESM.zip]

Archive with 23 entries (16 files):
- Figure 8/Figure 8A/
- Figure 8/Figure 8A/Figure 8A-Cerebellum-Quantif.pzfx
- Figure 8/Figure 8A/Figure 8A-Hippocampus-Quantif.pzfx
- Figure 8/Figure 8A/Figure 8A-Raw blots.docx
- Figure 8/Figure 8B/
- Figure 8/Figure 8B/Figure 8B-Cerebellum.pzfx
- Figure 8/Figure 8B/Figure 8B-Hippocampus.pzfx
- Figure 8/Figure 8B/Figure 8B-Raw blots.docx
- Figure 8/Figure 8C/
- Figure 8/Figure 8C/Figure 8C-Quantif.pzfx
- Figure 8/Figure 8C/Figure-8C-Raw blots.docx
- Figure 8/Figure 8D/
- Figure 8/Figure 8D/Figure 8D.pzfx
- Figure 8/Figure 8E/
- Figure 8/Figure 8E/Figure 8E.pzfx
- Figure 8/Figure 8F/
- Figure 8/Figure 8F/Figure 8F-Cerebellum-Quantif.pzfx
- Figure 8/Figure 8F/Figure 8F-Hippocampus-Quantif.pzfx
- Figure 8/Figure 8F/Figure 8F-Raw blots.docx
- Figure 8/Figure 8G/
- Figure 8/Figure 8G/Figure 8G-Cerebellum-Quantif.pzfx
- Figure 8/Figure 8G/Figure 8G-Hippocampus-Quantif.pzfx
- Figure 8/Figure 8G/Figure 8G-Raw blots.docx
